# Supplementary material for: Identifying predictors of student depression through validated machine learning pipelines
Source: Front Med (Lausanne). 2026 Jun 29;13:1864665. doi: 10.3389/fmed.2026.1864665 (PMC13357854; doi:10.3389/fmed.2026.1864665)
Supplement: Supplementary file 2 [file Data_Sheet_2.zip]

Archive with 4 entries (4 files):
- frontiers_SupplementaryMaterial.tex
- __MACOSX/._frontiers_SupplementaryMaterial.tex
- frontiers_suppmat.cls
- __MACOSX/._frontiers_suppmat.cls
