# Supplementary material for: Identifying predictors of student depression through validated machine learning pipelines
Source: Front Med (Lausanne). 2026 Jun 29;13:1864665. doi: 10.3389/fmed.2026.1864665 (PMC13357854; doi:10.3389/fmed.2026.1864665)
Supplement: Supplementary file 2 [file Data_Sheet_2.zip › frontiers_SupplementaryMaterial.tex]

%%%%%%%%%%%%%%%%%%%%%%%%%%%%%%%%%%%%%%%%%%%%%%%%%%%%%%%%%%%%%%%%%%%%%%%%%%%%%%%%%%%%%%%%%%%%%%%%%%%%%%%%%%%%%%%%%%%%%%%%%%%%%%%%%%%%%%%%%%%%%%%%%%%%%%%%%%%
% This is just an example/guide for you to refer to when producing your supplementary material for your Frontiers article.                                 %
%%%%%%%%%%%%%%%%%%%%%%%%%%%%%%%%%%%%%%%%%%%%%%%%%%%%%%%%%%%%%%%%%%%%%%%%%%%%%%%%%%%%%%%%%%%%%%%%%%%%%%%%%%%%%%%%%%%%%%%%%%%%%%%%%%%%%%%%%%%%%%%%%%%%%%%%%%%

%%% Version 2.5 Generated 2022/06/14 %%%
%%% You will need to have the following packages installed: datetime, fmtcount, etoolbox, fcprefix, which are normally inlcuded in WinEdt. %%%
%%% In http://www.ctan.org/ you can find the packages and how to install them, if necessary. %%%
%%%  NB logo1.jpg is required in the path in order to correctly compile front page header %%%

\documentclass[utf8]{frontiers_suppmat} % for all articles
\usepackage{url,hyperref,lineno,microtype}
\usepackage[onehalfspacing]{setspace}
\usepackage{algorithm}
\usepackage{algpseudocode}


% Leave a blank line between paragraphs instead of using \\

\begin{document}
\onecolumn
\firstpage{1}

\title[Supplementary Material]{{\helveticaitalic{Supplementary Material}}}


\maketitle

\section{Pipeline A: Fixed Configuration Learning Curve Generation}

\begin{algorithm}[!htb]
\caption{Learning Curve Generation with Fixed Model Complexity}
\label{alg:fixed_lc}
\begin{algorithmic}[1]
\Require Training data $(X_{\text{train}}, Y_{\text{train}})$, Validation data $(X_{\text{val}}, Y_{\text{val}})$
\Require Fixed parameters: $T_{\text{sub}} = 120$, $\eta = 0.1$, $S_{\max} = 20$
\Ensure Training and validation accuracy vectors

\State $\textbf{fractions} \gets [0.1, 0.2, \ldots, 1.0]$
\State $\textbf{trainAcc} \gets \text{zeros}(|\textbf{fractions}|)$
\State $\textbf{valAcc} \gets \text{zeros}(|\textbf{fractions}|)$
\State $\text{numRepeats} \gets 5$

\For{$i = 1$ to $|\textbf{fractions}|$}
    \State $f \gets \textbf{fractions}[i]$
    \State $n \gets \max(10, \lfloor f \cdot |Y_{\text{train}}| \rfloor)$
    \State $\text{tempTrain} \gets \text{zeros}(\text{numRepeats})$
    \State $\text{tempVal} \gets \text{zeros}(\text{numRepeats})$
    
    \For{$r = 1$ to numRepeats}
        \State $(X_{\text{sub}}, Y_{\text{sub}}) \gets \text{StratifiedSample}(X_{\text{train}}, Y_{\text{train}}, n)$
        \State $w_{\text{sub}} \gets \text{ComputeClassWeights}(Y_{\text{sub}})$
        \State $M \gets \text{TrainRUSBoost}(X_{\text{sub}}, Y_{\text{sub}}, T_{\text{sub}}, \eta, S_{\max}, w_{\text{sub}})$
        \State $\text{tempTrain}[r] \gets \text{Accuracy}(M, X_{\text{sub}}, Y_{\text{sub}})$
        \State $\text{tempVal}[r] \gets \text{Accuracy}(M, X_{\text{val}}, Y_{\text{val}})$
    \EndFor
    
    \State $\textbf{trainAcc}[i] \gets \text{mean}(\text{tempTrain})$
    \State $\textbf{valAcc}[i] \gets \text{mean}(\text{tempVal})$
\EndFor

\State \Return $\textbf{trainAcc}$, $\textbf{valAcc}$
\end{algorithmic}
\end{algorithm}

\section{Pipeline B: Scaled Complexity Learning Curve Generation}

\begin{algorithm}[H]
\caption{Learning Curve Generation with Scaled Model Complexity}
\label{alg:scaled_lc}
\begin{algorithmic}[1]
\Require Training data $(X_{\text{train}}, Y_{\text{train}})$, Validation data $(X_{\text{val}}, Y_{\text{val}})$
\Require Optimized parameters: $T^*$, $\eta^*$, $S_{\max}^*$, $r^*$
\Ensure Training and validation accuracy vectors

\State $\textbf{fractions} \gets [0.1, 0.2, \ldots, 1.0]$
\State $\textbf{trainAcc} \gets \text{zeros}(|\textbf{fractions}|)$
\State $\textbf{valAcc} \gets \text{zeros}(|\textbf{fractions}|)$
\State $\text{numRepeats} \gets 5$

\For{$i = 1$ to $|\textbf{fractions}|$}
    \State $f \gets \textbf{fractions}[i]$
    \State $n \gets \max(20, \lfloor f \cdot |Y_{\text{train}}| \rfloor)$
    \State $\mathbf{T_{\text{scaled}} \gets \max(30, \lfloor T^* \cdot f \rfloor)}$ \Comment{Key difference}
    \State $\text{tempTrain} \gets \text{zeros}(\text{numRepeats})$
    \State $\text{tempVal} \gets \text{zeros}(\text{numRepeats})$
    
    \For{$r = 1$ to numRepeats}
        \State $(X_{\text{sub}}, Y_{\text{sub}}) \gets \text{StratifiedSample}(X_{\text{train}}, Y_{\text{train}}, n)$
        \State $w_{\text{sub}} \gets \text{ComputeClassWeights}(Y_{\text{sub}})$
        \State $M \gets \text{TrainRUSBoost}(X_{\text{sub}}, Y_{\text{sub}}, \mathbf{T_{\text{scaled}}}, \eta^*, S_{\max}^*, w_{\text{sub}}, r^*)$
        \State $\text{tempTrain}[r] \gets \text{Accuracy}(M, X_{\text{sub}}, Y_{\text{sub}})$
        \State $\text{tempVal}[r] \gets \text{Accuracy}(M, X_{\text{val}}, Y_{\text{val}})$
    \EndFor
    
    \State $\textbf{trainAcc}[i] \gets \text{mean}(\text{tempTrain})$
    \State $\textbf{valAcc}[i] \gets \text{mean}(\text{tempVal})$
\EndFor

\State \Return $\textbf{trainAcc}$, $\textbf{valAcc}$
\end{algorithmic}
\end{algorithm}

\section{Grid Search Procedure}

\begin{algorithm}[H]
\caption{Hyperparameter Grid Search}
\label{alg:grid}
\begin{algorithmic}[1]
\Require Training data $(X_{\text{train}}, Y_{\text{train}})$, Validation data $(X_{\text{val}}, Y_{\text{val}})$
\Require Search space: $\mathcal{T}, \mathcal{H}, \mathcal{S}, \mathcal{R}$
\Ensure Optimal hyperparameter configuration $\theta^*$

\State $\text{bestAcc} \gets -\infty$
\State $\theta^* \gets \text{null}$
\State $w \gets \text{ComputeClassWeights}(Y_{\text{train}})$

\For{$T \in \mathcal{T}$}
    \For{$\eta \in \mathcal{H}$}
        \For{$S_{\max} \in \mathcal{S}$}
            \For{$r \in \mathcal{R}$}
                \State $M \gets \text{TrainRUSBoost}(X_{\text{train}}, Y_{\text{train}}, T, \eta, S_{\max}, w, r)$
                \State $\hat{Y}_{\text{val}} \gets \text{Predict}(M, X_{\text{val}})$
                \State $\text{acc} \gets \frac{1}{|Y_{\text{val}}|} \sum_{i} \mathbf{1}[\hat{Y}_{\text{val},i} = Y_{\text{val},i}]$
                
                \If{$\text{acc} > \text{bestAcc}$}
                    \State $\text{bestAcc} \gets \text{acc}$
                    \State $\theta^* \gets (T, \eta, S_{\max}, r)$
                \EndIf
            \EndFor
        \EndFor
    \EndFor
\EndFor

\State \Return $\theta^*$
\end{algorithmic}
\end{algorithm}

%%% If you don't add the figures in the LaTeX files, please upload them when submitting the article.
%%% Frontiers will add the figures at the end of the provisional pdf automatically
%%% The use of LaTeX coding to draw Diagrams/Figures/Structures should be avoided. They should be external callouts including graphics.


%\bibliographystyle{Frontiers-Harvard} %  Many Frontiers journals use the Harvard referencing system (Author-date), to find the style and resources for the journal you are submitting to see \href{https://zendesk.frontiersin.org/hc/en-us/articles/360017860337-Frontiers-Reference-Styles-by-Journal}{Frontiers Reference Styles by Journal}. For Humanities and Social Sciences articles please include page numbers in the in-text citations 
%\bibliographystyle{Frontiers-Vancouver} % Many Frontiers journals use the numbered referencing system, to find the style and resources for the journal you are submitting to see \href{https://zendesk.frontiersin.org/hc/en-us/articles/360017860337-Frontiers-Reference-Styles-by-Journal}{Frontiers Reference Styles by Journal}.

%\bibliography{test}

\end{document}
